# Supplementary material for: A Systematic Review of Diffusion Models for Medical Image-Based Diagnosis: Methods, Taxonomies, Clinical Integration, Explainability, and Future Directions
Source: Diagnostics (Basel). 2026 Jan 9;16(2):211. doi: 10.3390/diagnostics16020211 (PMC12839938; doi:10.3390/diagnostics16020211)
Supplement: Supplementary file 1 [file diagnostics-16-00211-s001.zip]

Archive with 2 entries (2 files):
- PRISMA_2020_abstract_checklist.pdf
- prisma_Checklist.csv
