# Supplementary material for: A Systematic Review of Diffusion Models for Medical Image-Based Diagnosis: Methods, Taxonomies, Clinical Integration, Explainability, and Future Directions
Source: Diagnostics (Basel). 2026 Jan 9;16(2):211. doi: 10.3390/diagnostics16020211 (PMC12839938; doi:10.3390/diagnostics16020211)
Supplement: Supplementary file 1 [file diagnostics-16-00211-s001.zip › prisma_Checklist.csv]

Section and Topic	Item #	Checklist item	Location where item is stored
Title	1	A Systematic Review of Diffusion Models for Medical Image-Based Diagnosis: Methods, Taxonomies, Clinical Integration, Explainability, and Future Directions	Page 1
Abstract	2	We have stated the main objectectives, highlight the findings of this review work.	Page 1
Introduction
Rational	3	Describe the problem background and urgency of this review work.	Page 1-2
Objectives	4	Point out the key objectives of this work.	Page 2-4
Methods
Research Question	5	Narrow down the focus area of this review.	Page 8-9
Search strategy	6	Exaplain the keyword combination to search the relevant articles from sources.	Page 9
Information sources	7	Scopus, Web of Science, Google Scholar are the key information sources.	Page 9
Eligibility criteria	8	Mention the steps for excluding and including the paper.	Page 10-11
Results
Study selection	9	Mention the total number of selected studies for Literature analysis	Page 11-12
Study characteristics	10	Cited each included study and present its characteristics.	Page 11-25
Results of individual studies	11	Summarize the findings of each study in tables.	Page 12, 13, 15, 16, 20, 21, 23
Discussion
Interpretation	12	Provide a general interpretation of the finding in the context of clinical evidence.	Page 25-27
Future Research Directions	13	Provide future insights based on findings.	Page 28-29
Other
Funding	14	Provide funding information.	Page 30
Availability of data, code, and other materials	15	Report the status of these items.	Page 30
